# Supplementary material for: Identification of a putative α-galactoside β-(1 → 3)-galactosyltransferase involved in the biosynthesis of galactomannan side chain of glucuronoxylomannogalactan in Cryptococcus neoformans
Source: Front Microbiol. 2024 May 22;15:1390371. doi: 10.3389/fmicb.2024.1390371 (PMC11150766; doi:10.3389/fmicb.2024.1390371)
Supplement: Supplementary file 1 [file Table_1.XLSX]

## Sheet: Sheet1
	Table S1. Strains used in this study
	Strains	Genotype	Source
	H99	wild-type Serotype A	Obtained from FGSC
	ggt1Δ	ggt1:: HYG	This study
	ggt2Δ	ggt2:: HYG	This study
	ggt3Δ	ggt3:: HYG	This study
	cap59Δ	cap59:: NEO	This study
	cap59Δ ggt1Δ	cap59:: NEO, ggt1:: HYG	This study
	cap59Δ ggt2Δ	cap59:: NEO, ggt2:: HYG	This study
	cap59Δ ggt3Δ	cap59:: NEO, ggt3:: HYG	This study
	cap59Δ ggt2Δ ggt3Δ	cap59:: NEO, ggt2:: HYG ggt3:: NAT	This study
	ggt2Δ + GGT2	ggt2:: HYG::GGT2-NAT	This study
	cap59Δ ggt2Δ + GGT2	cap59:: NEO, ggt2:: HYG::GGT2-NAT	This study

## Sheet: Sheet2
	Table S1. Primers used in this study
	M13-F	TGTAAAACGACGGCCAGTG	Huang et al. 2022
	M13-R	GCGGATAACAATTTCACACAGG	Huang et al. 2022
	U6-F	AATTGGAGCTCCACCGCG	Huang et al. 2022
	U6-R	GGGAACAAAAGCTGGTACC	Huang et al. 2022
	gRNA-cap59-R1	AGGAGAGGGATCCTACGGGTAACAGTATACCCTGCCGGTG	This study
	gRNA-cap59-F2	ACCCGTAGGATCCCTCTCCTGTTTTAGAGCTAGAAATAGCAAGTT	This study
	cap59-del-F	GCTCGTGGCTCTATGCATGATGCCCTCGAAACATGGCAGCGCAGAGTATTCGCATGCAGGATTCGAGTG	This study
	cap59-del-R	GTACGCATAGATGTTCGGATGATGATCCTCAGACCGACCGTTCGCGCGAGGGAGCCATGAAGATCCTGAG	This study
	cap59-comf-F	CAAGTGGCATATTTCGTCG	This study
	cap59-comf-R	CGATACGATGGTTGAACAGAC	This study
	ggt1-gRNA-R1	TTCCACGCCGCCTCGAACGCAACAGTATACCCTGCCGGTG	This study
	ggt1-gRNA-F2	GCGTTCGAGGCGGCGTGGAAGTTTTAGAGCTAGAAATAGCAAGTT	This study
	ggt1-del-F	CGGCCCTCTCGCCTGGCACGGGATCTGATTTGCTTCTGTGTTTCTTGCACGCATGCAGGATTCGAGTG	This study
	ggt1-del-R	GATCAGGAGAGAGAGGTGAGAGGGTGAGTTTGGTATGAGGCTGGTCGGAGGGAGCCATGAAGATCCTGAG	This study
	ggt1-comf-F	GCAGTAAACAAATACGGAATG	This study
	ggt1-comf-R	CATGTCAGCTGTCCATAATG	This study
	ggt2-gRNA-R1	CTCCAGCCAAGGCATACCCAAACAGTATACCCTGCCGGTG	This study
	ggt2-gRNA-F2	TGGGTATGCCTTGGCTGGAGGTTTTAGAGCTAGAAATAGCAAGTT	This study
	ggt2-del-F	GTTGTTTAACCGCCGCCATGATCGATCATTACTCTACTCGCTACCCTTTGGCATGCAGGATTCGAGTG	This study
	ggt2-del-R	CATCTGACTTACATCGTCGTCTGCTTTCCTATAAATAGATGAACCATCAGGGAGCCATGAAGATCCTGAG	This study
	ggt2-comf-F	GAGGGATGTTGCGATGTG	This study
	ggt2-comf-R	GGCATTACGAGAATGGTCTG	This study
	ggt3-gRNA-R1	CTCCCCTCTTCCACCCAACTAACAGTATACCCTGCCGGTG	This study
	ggt3-gRNA-F2	AGTTGGGTGGAAGAGGGGAGGTTTTAGAGCTAGAAATAGCAAGTT	This study
	ggt3-del-F	CTGCGGCTTGCTGTCTCGCAAACAGTAATGTTGACAATGGACGATCGAAGGCATGCAGGATTCGAGTG	This study
	ggt3-del-R	GGAGAGAGAACATGAGTTCTCCCATGAATGCGTCTTCGTTTCGCTGGGTGGGAGCCATGAAGATCCTGAG	This study
	ggt3-comf-F	CGATATTCCTGGTGGACTG	This study
	ggt3-comf-R	CTTCTGGTAAACAGCCTGAC	This study
	HYG-gRNA-R1	GAACTCACCGCGACGTCTGTAACAGTATACCCTGCCGGTG	This study
	HYG-gRNA-F2	ACAGACGTCGCGGTGAGTTCGTTTTAGAGCTAGAAATAGCAAGTT	This study
	ggt2-comp-comf-F	GCTTTGTTGAGAAATGCTTG	This study
	ggt2-comp-comf-R	CGGTAAATTGACCAGTTTGG	This study
	ggt2-comp-1	GTTGGCGAGGAAATCCTTC	This study
	ggt2-comp-2	CACTCGAATCCTGCATGCGCAGATTTGGGATCCTTC	This study
	ggt2-comp-3	CTCAGGATCTTCATGGCTCCCATTAATGGCCATTCTCC	This study
	ggt2-comp-4	GCCTCAACTCAATCTCCAC	This study
